# Supplementary material for: Efficient Functionalization of Organosulfones via Photoredox Catalysis: Direct Incorporation of α-Carbonyl Alkyl Side Chains into α-Allyl-β-Ketosulfones
Source: Molecules. 2024 Apr 25;29(9):1971. doi: 10.3390/molecules29091971 (PMC11085174; doi:10.3390/molecules29091971)
Supplement: Supplementary file 1 [file molecules-29-01971-s001.zip]

Archive with 1 entries (1 files):
- molecules-2881106-supplementary.pdf
